# Supplementary material for: Aberrant Methylation of Somatostatin Receptor 2 Gene Is Initiated in Aged Gastric Mucosa Infected with Helicobacter pylori and Consequential Gene Silencing Is Associated with Establishment of Inflammatory Microenvironment In Vitro Study
Source: Cancers (Basel). 2022 Dec 14;14(24):6183. doi: 10.3390/cancers14246183 (PMC9777158; doi:10.3390/cancers14246183)
Supplement: Supplementary file 1 [file cancers-14-06183-s001.zip]

Archive with 2 entries (2 files):
- cancers-2018614-supplementary-final/cancers-2018614-supplementary.pdf
- cancers-2018614-supplementary-final/Table S6. Pathway Enrichment Analysis.xlsx
