# Supplementary material for: Aberrant Methylation of Somatostatin Receptor 2 Gene Is Initiated in Aged Gastric Mucosa Infected with Helicobacter pylori and Consequential Gene Silencing Is Associated with Establishment of Inflammatory Microenvironment In Vitro Study
Source: Cancers (Basel). 2022 Dec 14;14(24):6183. doi: 10.3390/cancers14246183 (PMC9777158; doi:10.3390/cancers14246183)
Supplement: Supplementary file 1 [file cancers-14-06183-s001.zip › cancers-2018614-supplementary-final/Table S6. Pathway Enrichment Analysis.xlsx]

## Sheet: Table S6
Table S6. Enrichment R analysis for DEGs in SSTR2-KO and SSTR2-Over cells compared to control cells using MSigDB_Hallmark_2020
1) SSTR2-KO SNU638
Expression	Pathway Term	Overlap	P-value	Adjusted P-value	Odds Ratio	Combined Score	Genes	-LOG(Adjusted P)
Up-regulated	TNF-alpha Signaling via NF-kB	43/200	6.95698e-15	3.33935e-13	4.88099	159.116	PPP1R15A;NFAT5;CEBPB;CSF2;PFKFB3;SERPINE1;SLC2A3;CXCL2;IFIT2;NFIL3;OLR1;PMEPA1;CCN1;IER2;IER3;EGR1;JUN;EDN1;GADD45B;DUSP1;CCL20;PLK2;LIF;IL18;FOS;SOD2;KLF4;F3;GEM;KLF2;FOSL2;RHOB;BMP2;NR4A3;IL23A;ID2;BHLHE40;FOSB;FJX1;ATF3;BIRC2;TLR2;BIRC3	12.4763
	Hypoxia	38/200	1.41684e-11	3.4004e-10	4.15942	103.902	PPP1R15A;KDM3A;TES;PFKFB3;ZNF292;SERPINE1;PDGFB;STC1;ADM;SLC2A3;ETS1;NDRG1;EGFR;MT2A;NFIL3;NOCT;GCNT2;HMOX1;CCN2;CCN1;IER3;BNIP3L;JUN;MAP3K1;DUSP1;FOS;KLHL24;F3;FOSL2;ISG20;EFNA3;ADORA2B;BHLHE40;ANGPTL4;TGFBI;ATF3;MT1E;TMEM45A	9.46847
	Epithelial Mesenchymal Transition	26/200	3.77435e-05	0.000603897	2.61823	26.6659	ECM1;NNMT;LAMA1;SERPINE1;THBS2;GLIPR1;EFEMP2;CALD1;DPYSL3;PMEPA1;CCN2;CCN1;JUN;GADD45B;IL15;APLP1;FZD8;DKK1;GEM;RHOB;COL1A1;ID2;COL7A1;ADAM12;COL6A3;TGFBI	3.21904
	p53 Pathway	25/200	0.000100608	0.00120729	2.50067	23.0168	PPP1R15A;CEBPA;ABHD4;RRAD;PPM1D;NDRG1;ZFP36L1;TNNI1;HMOX1;IER3;PHLDA3;JUN;CDKN2B;VDR;PLK2;LIF;FOS;KLF4;H1-2;BMP2;KRT17;BAX;TRIB3;NUPR1;ATF3	2.91819
	Interferon Alpha Response	15/97	0.000245281	0.00176073	3.18818	26.5037	SAMD9;SP110;IL15;MX1;IFI44;ISG15;IFI35;DDX60;PARP9;WARS1;IFIT2;OASL;ISG20;LAMP3;IRF9	2.75431
	Interferon Gamma Response	24/200	0.000256773	0.00176073	2.38464	19.7146	PTPN1;CIITA;SP110;IL15;MVP;MX2;MX1;IFI44;ARID5B;ISG15;IFI35;IFIT1;DDX60;SOD2;WARS1;IFIT2;IL18BP;OASL;ISG20;MT2A;ARL4A;LATS2;XAF1;IRF9	2.75431
	KRAS Signaling Up	24/200	0.000256773	0.00176073	2.38464	19.7146	PPP1R15A;SERPINA3;NRP1;TPH1;MAP3K1;CSF2;CCL20;LIF;PPBP;KLF4;ETS1;HDAC9;LAT2;ALDH1A3;GPRC5B;BMP2;IL1RL2;FGF9;ID2;HKDC1;SOX9;ANGPTL4;EPHB2;BIRC3	2.75431
	Apoptosis	20/161	0.000519942	0.00311965	2.47587	18.722	BNIP3L;JUN;RNASEL;GADD45B;BIK;IL18;SOD2;SMAD7;RHOB;ISG20;BMP2;GNA15;PEA15;PMAIP1;HMOX1;BAX;BMF;ATF3;IER3;BIRC3	2.50589
	Cholesterol Homeostasis	12/74	0.00064434	0.00343648	3.36753	24.7422	IDI1;SQLE;STARD4;MVK;HMGCS1;NFIL3;SCD;PMVK;TP53INP1;TRIB3;CPEB2;ATF3	2.46389
	UV Response Dn	17/144	0.00230211	0.0103972	2.33172	14.1627	NRP1;DUSP1;INSIG1;CELF2;SERPINE1;F3;SMAD7;SYNE1;TGFBR2;COL1A1;ATXN1;GRK5;ADORA2B;DLC1;BHLHE40;CCN1;MT1E	1.98308
	TGF-beta Signaling	9/54	0.00245406	0.0103972	3.4733	20.8746	BCAR3;PPP1R15A;BMP2;RAB31;SMURF2;ID2;SERPINE1;PMEPA1;SMAD7	1.98308
	Hedgehog Signaling	7/36	0.00298597	0.0103972	4.18775	24.3469	NRP1;ACHE;ADGRG1;CDK6;PTCH1;GLI1;L1CAM	1.98308
	IL-2/STAT5 Signaling	21/199	0.00306138	0.0103972	2.05714	11.9085	NRP1;GABARAPL1;ECM1;BATF3;CSF2;GADD45B;PTGER2;PTCH1;PRAF2;APLP1;LIF;SLC2A3;AHR;IKZF2;FAM126B;NDRG1;RHOB;BMP2;ARL4A;NFIL3;BHLHE40	1.98308
	Estrogen Response Early	21/200	0.00324913	0.0103972	2.04554	11.7196	TFAP2C;ZNF185;WWC1;FOS;KLF4;PRSS23;RHOD;DHRS2;PAPSS2;REEP1;UGCG;OLFM1;FAM102A;RAB31;MLPH;DLC1;KRT15;P2RY2;BHLHE40;SH3BP5;PMAIP1	1.98308
	Inflammatory Response	21/200	0.00324913	0.0103972	2.04554	11.7196	EDN1;IL15;CCL20;PTGER2;SERPINE1;PTAFR;LIF;IL18;ICAM4;ADM;AHR;F3;RNF144B;GNA15;ADORA2B;LAMP3;P2RY2;OLR1;VIP;TLR3;TLR2	1.98308
	Androgen Response	12/100	0.00843071	0.0252921	2.3693	11.3155	IDI1;ALDH1A3;CDK6;HMGCS1;SCD;INSIG1;ARID5B;PMEPA1;DHCR24;NDRG1;UBE2J1;NKX3-1	1.59701
	mTORC1 Signaling	19/200	0.0138706	0.0369883	1.82668	7.81449	PPP1R15A;CYB5B;IDI1;STARD4;TES;HMGCS1;INSIG1;STC1;ASNS;DHCR24;SLC2A3;WARS1;SYTL2;SQLE;NFIL3;SCD;BHLHE40;TRIB3;NUPR1	1.43194
	KRAS Signaling Dn	19/200	0.0138706	0.0369883	1.82668	7.81449	GAMT;EDN1;SPHK2;HTR1D;MX1;COPZ2;LYPD3;ALOX12B;KRT5;CCDC106;TENT5C;SLC5A5;DLK2;ZC2HC1C;NPHS1;KRT15;ITGB1BP2;CPEB3;ABCG4	1.43194
Down-regulated	Estrogen Response Late	30/200	4.14766e-08	2.07383e-06	3.5171	59.7841	ST6GALNAC2;HR;AREG;SLC2A8;CDC20;CCND1;TRIM29;CA2;AGR2;FLNB;CA12;EGR3;CAV1;MYOF;KRT13;SORD;ATP2B4;PLAAT3;LSR;CYP4F11;KLK10;ASS1;ALDH3A2;UGDH;NMU;SCNN1A;KIF20A;FRK;LLGL2;PTGES	5.68323
	E2F Targets	29/200	1.47034e-07	3.67585e-06	3.37623	53.1169	H2AX;CDCA3;HMGB2;HMMR;LMNB1;AURKA;CDC20;CCNB2;PTTG1;POLD1;DLGAP5;CBX5;RRM2;SPAG5;PLK1;CTPS1;KIF22;CIT;CDC25B;CENPE;UBE2S;UBE2T;DEPDC1;BIRC5;KIF2C;NAA38;MXD3;ASF1B;SPC25	5.43464
	G2-M Checkpoint	28/200	5.00981e-07	8.34969e-06	3.23727	46.9621	H2AX;HMMR;CENPA;KIF15;LMNB1;AURKA;CDC20;CCNB2;CDC45;PTTG1;CCND1;PBK;MAP3K20;BUB1;SMAD3;UBE2C;PLK1;KIF22;CDC25B;CENPE;SFPQ;EWSR1;UBE2S;PRC1;BCL3;BIRC5;KIF2C;ATF5	5.07833
	Xenobiotic Metabolism	27/200	1.639e-06	2.04875e-05	3.10017	41.2987	ALAS1;MAOA;REG1A;BPHL;PTS;PSMB10;CA2;HNF4A;KYNU;ATOH8;ABCC3;ABCC2;GSR;AKR1C3;AKR1C2;TNFRSF1A;SLC6A6;UGDH;ALDH3A1;GCLC;VNN1;CAT;CYP2E1;ACOX3;FBP1;PTGES;EPHA2	4.68851
	Estrogen Response Early	24/200	4.4485e-05	0.00044485	2.69977	27.0527	CA12;EGR3;MINDY1;MAST4;MYOF;KRT8;KRT13;PLAAT3;HR;AQP3;AREG;KLK10;DHRS3;THSD4;MUC1;KRT18;CCND1;ELF3;SYT12;PODXL;SCNN1A;FLNB;FRK;PTGES	3.35179
	KRAS Signaling Up	23/200	0.000122315	0.00101929	2.56983	23.1513	PIGR;MTMR10;CAB39L;IGFBP3;ATG10;USH1C;PLAT;ANXA10;PRDM1;INHBA;TFPI;DCBLD2;ANO1;SLPI;PLAU;CA2;MALL;TSPAN7;SPRY2;PLEK2;KCNN4;TRIB2;CBR4	2.9917
	Mitotic Spindle	22/199	0.000299141	0.00207399	2.45552	19.9255	PIF1;GSN;PLK1;ACTN4;RHOF;KIF22;KIF15;LMNB1;AURKA;CENPE;CCNB2;PRC1;TUBGCP5;BIRC5;KIF2C;FLNB;RICTOR;TUBGCP3;SYNPO;BUB1;SPTBN1;DLGAP5	2.68319
	Apoptosis	19/161	0.000331839	0.00207399	2.63998	21.1485	EGR3;GSN;IFNGR1;MGMT;CAV1;GSR;HMGB2;PLAT;CLU;CDC25B;TGFBR3;AIFM3;KRT18;CCND1;IRF1;TNFSF10;TSPO;IGFBP6;PLCB2	2.68319
	Fatty Acid Metabolism	17/158	0.00187023	0.00868687	2.37401	14.9128	ACAA2;HPGD;MAOA;CPOX;BPHL;PTS;ALDH3A2;ALDH3A1;UGDH;VNN1;NTHL1;CA2;SUCLG2;D2HGDH;GLUL;ACADS;MGLL	2.06114
	Epithelial Mesenchymal Transition	20/200	0.00191111	0.00868687	2.19014	13.7105	CXCL8;LAMA2;IGFBP3;IGFBP2;LAMA3;HTRA1;CXCL1;INHBA;AREG;LOXL1;TGFBR3;NT5E;COL5A2;COL8A2;SNAI2;FMOD;MYL9;SCG2;CRLF1;SNTB1	2.06114
	Glycolysis	20/200	0.00191111	0.00868687	2.19014	13.7105	EGLN3;G6PD;IGFBP3;SPAG4;TGFA;TXN;HMMR;PHKA2;CENPA;AURKA;NT5E;GCLC;ELF3;DEPDC1;SLC25A10;KIF20A;GUSB;SLC37A4;POLR3K;LHPP	2.06114
	TNF-alpha Signaling via NF-kB	19/200	0.00432238	0.0175907	2.06687	11.2519	STAT5A;DUSP4;IL15RA;DUSP5;EGR3;SMAD3;TNFAIP2;CXCL1;INHBA;AREG;FOSL1;PTPRE;CCND1;PLAU;CLCF1;KYNU;IRF1;BCL3;PHLDA1	1.75472
	UV Response Dn	15/144	0.00457358	0.0175907	2.28626	12.3171	SMAD3;RBPMS;MGMT;CAV1;ATP2B4;PRKCA;TFPI;LTBP1;TGFBR3;PLCB4;COL5A2;ID1;SNAI2;PPARG;MGLL	1.75472
	Complement	18/200	0.00927361	0.0331201	1.94519	9.10463	DUSP5;CPM;APOBEC3G;C1S;GP1BA;PLAT;CXCL1;GATA3;CLU;CASP10;CA2;HNF4A;KYNU;IRF1;PIM1;SERPING1;PRSS3;CD55	1.47991
2) SSTR2-OVER AGS
Expression	Pathway Term	Overlap	P-value	Adjusted P-value	Odds Ratio	Combined Score	Genes	-LOG(Adjusted P)
Down-regulated	Interferon Alpha Response	9/97	1.47763e-08	4.28512e-07	16.5824	298.985	BST2;BATF2;CXCL11;UBA7;OAS1;LPAR6;LAMP3;TXNIP;IFI44L	6.36804
	Interferon Gamma Response	11/200	8.46847e-08	1.22793e-06	9.54497	155.434	BST2;BATF2;CXCL11;OAS2;MX2;TNFSF10;TXNIP;IRF8;XAF1;IFI44L;CFB	5.91083
	Inflammatory Response	7/200	0.00035321	0.00341436	5.75514	45.7444	BST2;CXCL11;CXCL8;TNFSF15;LAMP3;TNFSF10;CX3CL1	2.46669
	Coagulation	5/138	0.00216021	0.0156616	5.88853	36.1411	FGA;MMP7;MMP1;FGG;CFB	1.80517
3) SSTR2-OVER MKN45
Expression	Pathway Term	Overlap	P-value	Adjusted P-value	Odds Ratio	Combined Score	Genes	-LOG(Adjusted P)
Up-regulated	mTORC1 Signaling	66/200	2.70732e-29	1.35366e-27	7.32176	481.618	GPI;CCNF;SLC2A1;ENO1;HK2;FADS2;FDXR;FADS1;STARD4;G6PD;TPI1;HMGCS1;ELOVL5;ELOVL6;CACYBP;TUBG1;TUBA4A;CDC25A;SYTL2;ACLY;PSMA3;DDX39A;MCM4;HPRT1;ALDOA;PPIA;GAPDH;MCM2;IDI1;TOMM40;INSIG1;PIK3R3;AK4;HMGCR;CORO1A;ACACA;HSP90B1;ATP5MC1;AURKA;HSPD1;SLC9A3R1;STIP1;LDHA;EBP;PRDX1;SERPINH1;PGK1;LDLR;BUB1;CYB5B;SDF2L1;RRM2;HSPA5;CYP51A1;RPA1;DHCR24;HSPE1;DHFR;MLLT11;SQLE;SCD;CD9;PSMG1;CALR;DHCR7;GLA	26.8685
	E2F Targets	63/200	9.77288e-27	2.44322e-25	6.81841	408.356	JPT1;MCM7;CSE1L;HMGB2;BUB1B;HMGB3;MKI67;LMNB1;CDC20;PTTG1;MYC;STMN1;MYBL2;TK1;KPNA2;POLE;DLGAP5;LIG1;TUBG1;CDC25A;DDX39A;MSH2;ESPL1;CCNE1;CKS2;SRSF2;MCM4;BIRC5;LUC7L3;KIF2C;DCTPP1;ASF1B;MCM2;SLBP;PRIM2;PCNA;CDCA3;SRSF1;CDCA8;NOLC1;AURKA;CCNB2;POLD1;RBBP7;GINS1;RANBP1;XRCC6;CDKN2C;RRM2;SPAG5;GINS3;GINS4;RPA1;RPA2;KIF18B;NASP;BRMS1L;TACC3;CDK1;NCAPD2;TRIP13;CDKN3;SPC25	24.612
	G2-M Checkpoint	60/200	2.84904e-24	4.7484e-23	6.33835	343.634	JPT1;CCNF;HMGB3;KIF11;MKI67;LMNB1;CDC20;PTTG1;MYC;STMN1;CHMP1A;PBK;NUSAP1;MYBL2;KPNA2;HMGN2;POLE;RBM14;KIF23;PRPF4B;KNL1;CDC25A;SAP30;CCNA2;H2BC12;SFPQ;DDX39A;ESPL1;INCENP;NCL;CKS2;SRSF2;BIRC5;KIF2C;MCM2;PRIM2;SRSF1;NOLC1;TTK;CENPA;AURKA;CCNB2;G3BP1;RAD54L;BUB1;GINS2;HSPA8;CDKN2C;TGFB1;UBE2C;CBX1;RPA2;CDC6;TPX2;SQLE;CENPF;NASP;TACC3;CDK1;CDKN3	22.3235
	Myc Targets V1	50/200	9.27761e-17	1.1597e-15	4.88819	180.454	HSP90AB1;MCM7;CDC20;SNRPD2;YWHAQ;MYC;DHX15;SNRPD3;KPNA2;RPS10;CCT3;CCT2;PABPC4;ILF2;CCNA2;PSMA2;TCP1;SRSF2;SNRPG;SRSF3;MCM4;VDAC1;HPRT1;PPIA;SRSF7;MCM2;PCNA;SF3B3;SRSF1;NOLC1;PHB;TYMS;HSPD1;LDHA;PSMB2;G3BP1;PGK1;SNRPB2;HNRNPA1;EIF4E;RANBP1;XRCC6;RRM1;NOP16;CBX3;HSPE1;LSM7;HNRNPA2B1;HNRNPC;TARDBP	14.9357
	Cholesterol Homeostasis	27/74	5.32962e-14	5.32962e-13	8.31974	254.276	IDI1;MVK;ACSS2;HMGCR;HSD17B7;ACAT2;ACTG1;FADS2;NSDHL;EBP;LDLR;FDFT1;FDPS;STARD4;PCYT2;HMGCS1;CHKA;CYP51A1;LSS;SQLE;SCD;FASN;CD9;CTNNB1;MVD;ALDOC;DHCR7	12.2733
	Glycolysis	43/200	3.42787e-12	2.85656e-11	3.99278	105.406	TSTA3;CHPF;SDC3;AK4;ENO1;TXN;PYGL;PLOD1;CENPA;HK2;AURKA;NSDHL;LDHA;CHST12;STMN1;GPC3;PGK1;SLC16A3;G6PD;TPI1;RARS1;MDH1;HSPA5;BIK;PGAM1;IGFBP3;B3GALT6;SAP30;SOD1;EFNA3;PKM;PC;NASP;ARTN;CDK1;SDC1;SLC25A10;KIF20A;ALDOA;AGRN;FKBP4;PPIA;CHST2	10.5442
	Oxidative Phosphorylation	39/200	7.33264e-10	5.2376e-09	3.51955	74.0284	GPI;COX7B;OAT;MGST3;NDUFB4;NDUFB3;ATP5MC3;COX7A2;UQCR10;UQCRH;TOMM22;ATP5MC1;LDHA;ATP5F1A;MPC1;TIMM17A;UQCRFS1;POLR2F;PMPCA;ATP6V1E1;ACAA1;ATP5MF;ATP6V0B;ATP6V0E1;PDHA1;MDH1;NDUFA4;IDH3G;NDUFA2;NDUFC1;SDHA;ATP1B1;ACADSB;COX6B1;ALDH6A1;OGDH;VDAC1;UQCRC2;ATP6V0C	8.28087
	Estrogen Response Late	37/200	8.88811e-09	5.55507e-08	3.29257	61.0394	TSTA3;SCARB1;PRSS23;CELSR2;RAPGEFL1;PAPSS2;CDC20;SLC9A3R1;TRIM29;CA2;MDK;BAG1;SFN;HMGCS2;FDFT1;GINS2;ST14;SLC16A1;ELOVL5;TNNC1;CAV1;DCXR;CDC6;KLK10;SULT2B1;KRT19;GAL;GJB3;ID2;NMU;PPIF;CD9;HPRT1;KIF20A;DHCR7;FKBP4;GLA	7.25531
	Fatty Acid Metabolism	30/158	1.22076e-07	6.10382e-07	3.38749	53.9241	GCDH;IDI1;HPGD;CPOX;UBE2L6;HSD17B7;ACAT2;NSDHL;LDHA;HSPH1;CA2;TP53INP2;HMGCS2;ACAA1;S100A10;HSP90AA1;PDHA1;HMGCS1;MDH1;ACSL1;ELOVL5;IDH3G;ACSL5;ACSL4;DHCR24;SDHA;FASN;GPD1;ALDH1A1;ALDOA	6.2144
	UV Response Up	30/158	1.22076e-07	6.10382e-07	3.38749	53.9241	FEN1;CNP;C4BPB;CTSV;STIP1;DNAJB1;CCND3;CA2;CASP3;HYAL2;AP2S1;HMOX1;POLR2H;ACAA1;BID;KCNH2;CYB5B;CHKA;PRKCD;HSPA2;TUBA4A;RHOB;DNAJA1;GAL;CCNE1;SELENOW;PPIF;FOSB;FKBP4;ALDOA	6.2144
	Mitotic Spindle	34/199	2.59162e-07	1.17801e-06	2.9816	45.2184	PIF1;DOCK4;TTK;KIF11;LMNB1;AURKA;CDC42;CCNB2;EPB41L2;ARHGDIA;NUSAP1;CEP72;FLNA;KIF3C;SPTAN1;MYH10;BUB1;DLGAP5;TBCD;KIF23;RHOF;TUBA4A;ANLN;TPX2;CENPF;ESPL1;INCENP;CENPJ;GEMIN4;FSCN1;CDK1;BIRC5;KIF2C;MAPRE1	5.92885
	Hypoxia	34/200	2.92889e-07	1.22037e-06	2.96348	44.581	SLC25A1;GPI;SCARB1;KDM3A;SDC3;SLC2A1;AK4;ENO1;HK2;HK1;LDHA;GPC3;PGK1;HMOX1;CCN1;BNIP3L;TPI1;ANXA2;HSPA5;IGFBP3;CAV1;B3GALT6;F3;JMJD6;SAP30;SULT2B1;EFNA3;PPP1R3C;CCNG2;ALDOC;S100A4;ALDOA;GAPDH;CHST2	5.91351
	Androgen Response	22/100	4.21735e-07	1.62206e-06	4.06224	59.6291	IDI1;XRCC6;HMGCS1;HPGD;ELOVL5;ACTN1;INSIG1;ADRM1;KRT8;TMPRSS2;UAP1;DHCR24;DBI;HMGCR;INPP4B;SPCS3;CCND3;KRT19;SCD;PMEPA1;FADS1;SPDEF	5.78993
	DNA Repair	25/150	1.50058e-05	5.35923e-05	2.87991	31.9873	CDA;FEN1;PCNA;CANT1;ARL6IP1;CETN2;TYMS;POLR2A;CLP1;POLD1;SNAPC4;POLR2F;NELFCD;POLR2H;RFC5;LIG1;ALYREF;ADRM1;RPA2;ZWINT;RBX1;DDB1;HPRT1;SRSF6;UMPS	4.2709
	Estrogen Response Early	28/200	0.000122161	0.000359296	2.34363	21.1165	SCARB1;CANT1;SLC1A1;SLC2A1;PRSS23;CELSR2;RAPGEFL1;PAPSS2;SEC14L2;SLC9A3R1;SYNGR1;MYC;BAG1;SFN;FDFT1;SLC16A1;ELOVL5;KRT8;KLK10;SULT2B1;KRT19;KRT18;FASN;KRT15;PPIF;DHCR7;FKBP4;GLA	3.44455
	Epithelial Mesenchymal Transition	28/200	0.000122161	0.000359296	2.34363	21.1165	ECM1;CXCL8;MCM7;TNFRSF11B;PLOD1;THBS1;FSTL3;DPYSL3;SERPINH1;FLNA;PMEPA1;CCN1;COLGALT1;IL32;TGFB1;MMP1;LUM;IGFBP3;TPM2;APLP1;FN1;DKK1;RHOB;COL1A1;DAB2;ID2;COL5A2;SDC1	3.44455
	p53 Pathway	28/200	0.000122161	0.000359296	2.34363	21.1165	PCNA;CD82;PIDD1;CCND3;GM2A;SESN1;FDXR;HMOX1;SFN;CTSD;S100A10;HEXIM1;JAG2;ST14;GPX2;TGFB1;APAF1;PLK2;DCXR;BAIAP2;SERPINB5;VAMP8;PROCR;KRT17;TNFSF9;SDC1;S100A4;CDK5R1	3.44455
	Myc Targets V2	12/58	0.000325685	0.00090468	3.73472	29.9883	NOP16;CBX3;MYC;MCM4;NOLC1;PHB;MAP3K6;HSPE1;DCTPP1;HK2;SLC19A1;HSPD1	3.04351
	Pperoxisome	17/104	0.000421968	0.00111044	2.80207	21.7737	IDI1;FDPS;ACSL1;ELOVL5;ACSL5;ACSL4;DHCR24;ABCB9;SOD1;SULT2B1;STS;MSH2;SLC25A19;PRDX1;ALDH1A1;ACAA1;FADS1	2.9545
	Notch Signaling	8/32	0.000863113	0.00215778	4.76314	33.6038	MAML2;DTX1;ARRB1;DTX2;SKP1;SAP30;RBX1;PPARD	2.66599
	Spermatogenesis	19/135	0.00133186	0.0031711	2.34876	15.5515	TLE4;GSTM3;CLPB;GAD1;ELOVL3;PEBP1;TTK;HSPA2;NCAPH;MLF1;AURKA;CCNB2;TEKT2;CDK1;PSMG1;KIF2C;LPIN1;BUB1;CDKN3	2.49879
	Apical Junction	25/200	0.00148161	0.0033673	2.05153	13.365	COL17A1;NLGN2;IRS1;INSIG1;SDC3;PIK3R3;PARD6G;TNFRSF11B;ACTB;ACTG1;CNN2;PDZD3;MDK;EPB41L2;PLCG1;MYH10;KCNH2;ACTN1;RHOF;TUBG1;BAIAP2;FSCN1;CLDN18;MVD;NECTIN3	2.47272
	Adipogenesis	23/200	0.0063411	0.0126822	1.86299	9.42806	SLC25A1;SCARB1;COX7B;MTCH2;RNF11;CDKN2C;IDH3G;MGST3;VEGFB;ABCB8;ELOVL6;UQCR10;SORBS1;SOD1;C3;LIPE;ACLY;CCNG2;SLC25A10;DHCR7;ALDOA;TKT;SLC19A1	1.89681
	Complement	23/200	0.0063411	0.0126822	1.86299	9.42806	CDA;DOCK4;HSPA5;PRKCD;FN1;PLA2G4A;C4BPB;CTSV;F3;CTSS;ATOX1;C3;EHD1;PCLO;CA2;CASP3;S100A13;GNB4;CALM3;CTSD;CDK5R1;MSRB1;DGKH	1.89681
	Xenobiotic Metabolism	23/200	0.0063411	0.0126822	1.86299	9.42806	CDA;TGFB2;ABCC2;ELOVL5;GAD1;PROS1;DCXR;AKR1C3;AKR1C2;PGD;NDRG2;PAPSS2;RBP4;NFS1;PC;MTHFD1;SERTAD1;CA2;ID2;HSD17B2;HMOX1;HPRT1;PPARD	1.89681
	Unfolded Protein Response	15/113	0.00707963	0.0136147	2.19022	10.8428	HSPA5;FUS;POP4;EIF4A3;NOLC1;PDIA6;HSP90B1;SPCS3;TATDN2;TUBB2A;BAG3;GEMIN4;CALR;ATP6V0D1;EIF4E	1.86599
	PI3K/AKT/mTOR Signaling	14/105	0.00874551	0.0161954	2.20059	10.4291	SLC2A1;PIK3R3;IL2RG;ACACA;HSP90B1;GNA14;PPP2R1B;ARHGDIA;CFL1;CDK1;SFN;PLCG1;CALR;EIF4E	1.79061
	UV Response Dn	17/144	0.0135827	0.0242549	1.9154	8.23423	ANXA2;IRS1;INSIG1;CAV1;CELF2;PIK3R3;LTBP1;KALRN;F3;COL1A1;INPP4B;DAB2;MYC;COL5A2;HAS2;CCN1;LDLR	1.6152
	Apoptosis	18/161	0.0189632	0.0326952	1.80099	7.14139	BNIP3L;TGFB2;BIK;LUM;CAV1;HMGB2;RHOB;SOD1;DNAJA1;EBP;KRT18;CASP3;FDXR;HMOX1;CTNNB1;BID;SPTAN1;BCL2L1	1.48552
Down-regulated	TNF-alpha Signaling via NF-kB	34/200	7.71638e-05	0.00385819	2.22503	21.0701	PPP1R15A;CEBPB;BTG1;CSF1;AREG;TANK;SAT1;ICAM1;IFIT2;RELB;NFIL3;CCRL2;PDE4B;KLF10;IL15RA;GADD45B;GADD45A;DDX58;ZBTB10;G0S2;ATP2B1;KLF4;SERPINB8;PNRC1;EIF1;VEGFA;NFKB2;RCAN1;BHLHE40;BCL3;KLF9;ATF3;HBEGF;NFE2L2	2.41362
	Hedgehog Signaling	10/36	0.000631349	0.0157837	4.1508	30.5817	NRP1;SHH;TLE1;HEY1;OPHN1;SLIT1;CRMP1;VLDLR;SCG2;VEGFA	1.80179
	UV Response Dn	24/144	0.00109552	0.0162689	2.16522	14.7593	NRP1;MIOS;PRKCE;MAGI2;FHL2;ICA1;PTPRM;PRKCA;NR1D2;VLDLR;ATP2B1;SLC7A1;ACVR2A;SYNE1;ARHGEF9;ATXN1;NFIB;SCN8A;BHLHE40;PMP22;APBB2;MAP2K5;MGLL;MT1E	1.78864
	Unfolded Protein Response	20/113	0.00130151	0.0162689	2.32611	15.4552	CEBPB;CEBPG;ASNS;SLC1A4;HERPUD1;VEGFA;ERN1;SLC7A5;XPOT;MTHFD2;PSAT1;STC2;DDIT4;EIF4EBP1;CHAC1;IARS1;ATF6;ATF3;EXOSC1;ATF4	1.78864
4) SSTR2-OVER MKN74
Expression	Pathway Term	Overlap	P-value	Adjusted P-value	Odds Ratio	Combined Score	Genes	-LOG(Adjusted P)
Up-regulated	Interferon Gamma Response	11/200	6.43535e-07	1.02966e-05	7.6759	109.43	LGALS3BP;APOL6;OAS2;TNFSF10;IFI44;UBE2L6;DDX60;XAF1;PTGS2;IFI44L;OASL	4.98731
	KRAS Signaling Up	11/200	6.43535e-07	1.02966e-05	7.6759	109.43	MAP4K1;CCND2;SLPI;SATB1;SPARCL1;PRDM1;EPHB2;PTGS2;TSPAN1;ETV5;HBEGF	4.98731
	Interferon Alpha Response	8/97	1.11273e-06	1.18692e-05	11.6801	160.118	LGALS3BP;IFITM1;OAS1;IFI44;UBE2L6;DDX60;IFI44L;OASL	4.92558
	Hypoxia	10/200	4.94843e-06	3.95874e-05	6.89474	84.2291	SELENBP1;DDIT3;STC2;DDIT4;RRAGD;ALDOC;KLHL24;PNRC1;TMEM45A;VEGFA	4.40244
	Unfolded Protein Response	6/113	0.000297887	0.00190648	7.18522	58.3353	XBP1;STC2;DDIT4;CHAC1;HERPUD1;VEGFA	2.71977
	Glycolysis	6/200	0.00551332	0.0252038	3.94551	20.519	STC2;CTH;DDIT4;RRAGD;CACNA1H;VEGFA	1.59853
	p53 Pathway	6/200	0.00551332	0.0252038	3.94551	20.519	CDKN2B;CCND2;CD82;DDIT3;DDIT4;HBEGF	1.59853
	Apoptosis	5/161	0.00960045	0.0384018	4.07031	18.9104	CCND2;SATB1;DDIT3;CTH;TNFSF10	1.41565
Down-regulated	Epithelial Mesenchymal Transition	8/200	8.18405e-08	1.96417e-06	17.1458	279.794	IL32;MMP14;COL12A1;LAMA3;TFPI2;TNFAIP3;MSX1;THBS1	5.70682
	Coagulation	5/138	4.18716e-05	0.00050246	14.6034	147.216	MMP14;SERPINB2;TFPI2;MMP9;THBS1	3.2989
	Complement	5/200	0.000240173	0.00192138	9.92911	82.7507	MMP14;SERPINB2;TFPI2;TNFAIP3;GZMB	2.71639
	UV Response Up	4/158	0.00100057	0.00600342	9.88511	68.2783	MMP14;FGF18;FOSB;MSX1	2.2216
	TNF-alpha Signaling via NF-kB	4/200	0.00237463	0.0113982	7.75039	46.8349	EDN1;SERPINB2;TNFAIP3;FOSB	1.94316
